# Supplementary material for: Preclinical Studies on Plant Based-Antacid Formulations as New Therapies for Gastro-Oesophageal Reflux Disease
Source: Pharmaceuticals (Basel). 2026 Jan 19;19(1):173. doi: 10.3390/ph19010173 (PMC12844621; doi:10.3390/ph19010173)
Supplement: Supplementary file 1 [file pharmaceuticals-19-00173-s001.zip]

Archive with 1 entries (1 files):
- pharmaceuticals-3923876-supplementary.pdf
